# Supplementary material for: Serum Levels of Cytokine-Induced Apoptosis Inhibitor 1 (CIAPIN1) as a Potential Prognostic Biomarker of Cholangiocarcinoma
Source: Diagnostics (Basel). 2021 Jun 8;11(6):1054. doi: 10.3390/diagnostics11061054 (PMC8227425; doi:10.3390/diagnostics11061054)
Supplement: Supplementary file 1 [file diagnostics-11-01054-s001.zip]

Archive with 1 entries (1 files):
- diagnostics-1232456-s001.pdf
